# Supplementary material for: Associations between Advanced Glycation End Products, Body Composition and Mediterranean Diet Adherence in Kidney Transplant Recipients
Source: Int J Environ Res Public Health. 2022 Sep 4;19(17):11060. doi: 10.3390/ijerph191711060 (PMC9518364; doi:10.3390/ijerph191711060)
Supplement: Supplementary file 1 [file ijerph-19-11060-s001.zip]

Archive with 9 entries (9 files):
- Figure S1.png
- Figure S2.png
- Figure S3.png
- Figure S4.png
- Figure S5.png
- Figure S6.png
- Figure S7.png
- Figure S8.png
- Table S1.pdf
